# Supplementary material for: Low relative muscle volume: Correlation with prevalence of venous thromboembolism following total knee arthroplasty
Source: PLoS One. 2019 Mar 5;14(3):e0210800. doi: 10.1371/journal.pone.0210800 (PMC6400339; doi:10.1371/journal.pone.0210800)
Supplement: S1 Table — (XLSX) [file pone.0210800.s001.xlsx]

## Sheet: Sheet1
No	PTE	IVC	iliac v		femoral v		calf v		Popliteal v		side	Sex M:1,F:2	Age	Ht	Wt	BMI	Aneth	CSA_L3		Psoas Rt		Psoas Lt		CSA_midthigh_Vmed		CSA_midcalf_post		DVT Sx ;1 aSx 2	sPTE	death	comorbifity	HTN	DM	CaVD	CeVD	postbleeding_Rt	postbleeding_Lt	Transfusion	Preop_Hb	postop_Hb	diffHb	tourniquet time_Rt	tourniquettime_Lt
			Rt	Lt	Rt	Lt	Rt	Lt	Rt	Lt	R1 L2 B3						G1 S2	Rt	Lt	가로	세로	가로	세로	Rt	Lt	Rt	Lt				HTN DM, Ca,eVD 제외한	1	0	1	0
1	1	0	0	0	1	0	0	0	1	0	3	1	70	158	55	22.0317	1	821.6	666.6	23.9	42.6	27.9	32.9	890	702.9	2153.3	2021.6	1	1	0		1	0	0	0	100	100	1	14.9	12.9	2	75	80
2	1	0	0	0	0	0	1	0	0	0	3	2	65	157	69	27.993	1	662.5	716.9	26.3	35.5	23.5	39.6	1164.1	1259.3	2963.5	2730.8	2	1	0		1	0	0	0	150	150	3	12.6	11	1.6
3	1	0	0	0	0	0	1	1	0	0	3	2	69	150	60	26.6667	1	684.4	792.2	27.1	34.4	21.6	39.2	1021.1	1516.9	2872.4	2999.7	2	1	0		0	0	0	0	200		6	12.8	8.8	4	90	130
4	1	0	0	0	0	0	1	0	0	0	3	2	67	156	59	24.2439	1	614.9	467.8	24.5	34.4	25.2	19.2	1296.8	1455.5	1961.1	2074.2	1	1	0		1	1	0	0	100	100	6	12.8	10.4	2.4
5	0	0	0	0	0	0	1	0	0	0	3	2	76	143	68	33.2535	2	575.8	547.4	20.3	38.8	24.1	32.9	1532.3	1847.9	2631.8	2988.4	2	0	0		1	1	0	0	400	200	5	10.5	10.4	0.1	65	100
6	1	0	0	0	0	0	0	0	0	0	3	2	67	142	53	26.2845	1	388.9	431.4	16.2	30.1	19.7	27.8	1033	1196.3	2613.5	2683.9	2	1	0		0	0	0	0	210	190	4	11.6	9.3	2.3	95	80
7	1	0	0	0	0	0	0	0	0	0	3	2	76	140	38	19.3878	1	362.1	391	14	28.3	13.6	29.1	735.9	772.7	1778.1	2238.9	2	1	0	alzheimer's disease	1	0	0	0		100	2	12.3	13	-0.7		100
8	0	0	0	0	0	0	0	0	0	0	3	2	69	155	61	25.3902	1	796.6	735.1	33.2	43.4	22.3	39.3	959.3	993.8	2909	3620.5	2	0	0		1	0	0	0	130	170	2	13.5	11.1	2.4	50	65
9	0	0	0	0	0	0	0	0	0	0	3	2	55	156	38	15.6147	1	487.4	568.7	20	28	22.9	32.7	760.8	823.9	1168.3	1762.2	2	0		autoimmune hepatitis	0	0	0	0	500		4	13.1	9.7	3.4	83	70
10	0	0	0	0	0	0	0	0	0	0	3	2	61	147	81	37.4844	1	958.9	1027.1	32.7	35	32.3	38.1	887.4	949.1	3688.9	2680.4	2	0	0	UA, 2ndary adrenal insufficiency	0	1	0	0	2000		12	10.4	11	-0.6	75	75
11	0	0	0	0	0	0	0	0	0	0	3	2	66	160	63	24.6094	1	827.2	763.8	30.4	40.8	23.7	35.4	857.4	1551.4	3027.9	2793.8	2	0	0		1	0	0	0	50		5	11.1	9	2.1	100	75
12	0	0	0	0	0	0	0	0	0	0	3	2	73	144	42	20.2546	1	498.5	467.7	20.8	28.3	23.3	34.8	908.8	587.3	2687.8	2561.5	2	0	0		1	0	0	0	500	500	6	7.3	9.6	-2.3	80	80
13	0	0	0	0	0	0	0	0	0	0	3	2	74	158	48	19.2277	2	534.2	492.1	13.7	41.4	16.5	39.3	966.8	607.41	2354.4	3085.4	2	0	0		0	0	0	0	300		4	12.6	8.2	4.4	90	80
14	0	0	0	0	0	0	0	0	0	0	3	2	76	151	68	29.8233	1	897.2	517.8	19.9	36.2	21	34.3	571	1776.7	2573.4	2666.4	1	0	0	dyslipidemia	1	1	0	0	250		8	12.5	8.1	4.4	110	85
15	0	0	0	0	0	0	0	0	0	0	3	2	79	151	76	33.3319	1	652.1	645.5	25.8	32.1	26.7	28.5	1098.9	1663.9	3757.4	3909.3	2	0	0		1	0	0	0	250	250	6	13.4	10.8	2.6	100	100
16	0	0	0	0	0	0	0	1	0	0	3	2	71	136	39	21.0856	1	827.1	480.9	29.9	39.7	19.4	30.3	537.4	690.2	2487	2382.8	2	0	0		1	0	0	0	500		5	11.9	8.9	3	90	105
17	0	0	0	0	0	0	0	0	0	0	3	2	56	156	76	31.2295	1	7113	679.9	31.8	31.3	35.3	32.1	1713.9	1127.7	2532.9	2943.4	2	0	0		0	0	0	0	200	200	3	12.9	11	1.9	110	110
18	0	0	0	0	0	0	0	0	0	0	3	2	66	154	62	26.1427	2	652.2	689.2	28.3	29.7	35	36.5	1294.8	1187.6	2782.2	2887.5	2	0	0		1	0	0	0	600	600	6	12.4	8.3	4.1	105	105
19	0	0	0	0	0	0	0	0	0	0	3	2	68	153	57	24.3496	1	600.7	390.7	25.5	28.3	24.1	19.3	1015.9	1278.9	3123	4055	2	0	0		1	0	0	1	300	220	3	11.4	10.6	0.8	90	70
20	1	0	0	0	0	0	0	0	0	0	3	2	73	140	50	25.5102	1	635.4	506	30.3	32.7	24.7	32.7	851.4	1246.1	2641.1	2463.8	2	1	0		1	1	0	0	100	150	0	12	10.5	1.5	55	70
21	1	0	0	0	0	0	0	0	0	0	3	2	68	147	56	25.9151	1	362.1	408.8	16.3	33	19.6	27.1	1004	862.7	2817.6	2671	1	1	0		0	1	0	0	100	100	1	12.5	11.1	1.4	70	95
22	1	0	0	0	0	0	0	0	0	0	3	2	71	153	76	32.4661	1	579.1	755	21.8	39.4	27.1	38.2	1627.3	2020.2	2731.9	2818.9	1	1	0	rt breast cancer	1	1	0	0	160	140	5	10.5	8.9	1.6	70	100
23	1	0	0	0	0	0	0	0	0	0	3	2	66	155	58	24.1415	1	935.6	916.5	31.8	41.6	30	33.6	1192.1	1622.7	2750.5	2829.6	1	0	0		1	0	0	0	150	150	0	14.8	11.7	3.1	95	105
24	1	0	0	0	0	0	0	0	0	0	3	2	77	142	69	34.2194	1	551.8	918.5	17.8	41.2	23.2	43.6	1311.7	1838.4	2845.5	2223.7	2	1	0		0	0	0	0	250	250	4	13.9	12.9	1	160	120
25	1	0	0	0	0	0	0	0	0	0	3	2	76	149	62	27.9267	2	543.9	541.9	21.8	33	19.3	31.1	992.3	1111.1	1724.6	2140.7	1	1	0		1	0	0	0	250	250	4	13.1	12.1	1
26	1	0	0	0	0	0	0	0	0	0	3	2	76	154	66	27.8293	1	438.5	411.7	22.8	27.3	23.3	34.8	924.8	587.3	2457.8	2298.4	1
27	0	0	0	0	0	0	0	0	0	0	3	2	79	142	64	31.7397	1	645.7	638.9	27.4	33.8	26.2	34.6	963.1	1010.2	3470.1	2976	2	0	0		1	0	0	0	250	250	4	12.6	9.9	2.7	90
28	0	0	0	0	0	0	0	0	0	0	3	2	72	151	64	28.0689	1	913.8	701.9	27	38.8	30.6	34.3	774.4	1005.4	2351	2164.6	2	0	0	RA	1	0	0	0	200	300	6	10.9	12.3	-1.4	60	60
29	0	0	0	0	0	0	0	0	0	0	3	2	62	150	60	26.6667	1	943.9	763.4	28.2	37.2	27	35.6	889.7	1402.8	3130.3	3326.9		0	0	Thyroidectomy, cholangitis, varicose vein, s/p hepaticojejunostomy, choledochal cyst	1	0	0	0	100	100	3	13.6	11.8	1.8	60	60
30	0	0	0	0	0	0	0	0	0	0	3	2	84	150	66	29.3333	1	776.9	640.6	26.4	40	21.2	36.2	1061.8	1126.2	2611	2678.9	2	0	0		1	1	0	0	200		4	10.7	8.8	1.9	60	60
31	0	0	0	0	0	0	0	0	0	0	3	2	81	151	61	26.7532	1	623.2	445.3	23.4	36.8	20.6	33.5	1128.7	1034.2	3375	4039.3	2	0	0		1	0	0	0	300		5	12.8	8.4	4.4	60	60
32	0	0	0	0	0	0	0	0	0	0	3	2	70	156	55	22.6003	1	836.5	778.3	30.2	34.2	29.9	34.5	96	820.6	2569.4	2345.3	2	0	0	hyperlipidemia	0	1	0	0	300		3	12.8	9.9	2.9	85	60
33	0	0	0	0	0	0	0	0	0	0	3	2	83	135	40	21.9479	1	505.2	564.3	19.8	37	19.8	38.7	902.7	1384.7	2490.6	2396.1	2	0	0		1	0	0	0	190	210	8	12.7	9.5	3.2	120	60
34	0	0	0	0	0	0	0	0	0	0	3	2	74	150	68	30.2222	2	813.7	671.4	22	42.1	24.5	35.8	1575	1300.5	3046.2	2908.5	2	0	0		1	0	0	0	600	400	5	13.1	11.4	1.7	80	60
35	0	0	0	0	0	0	0	0	0	0	3	2	72	146	68	31.9009	1	720	698	29.8	37.1	24.5	35.1	1790.7	1685.8	3378	3242.7	2	0	0	hypothyroidism	1	0	0	0	150	150	4	13.1	11.7	1.4	80	65
36	0	0	0	0	0	0	0	0	0	0	3	2	75	153	62	26.4855	1	574.4	492.5	24.8	38.1	18.8	40.9	1430.9	1059	1886.1	2419.1	1	0	0	angina	1	0	0	0	100	100	2	11.3	9.5	1.8	110	65
37	0	0	0	0	0	0	0	0	0	0	3	2	80	160	62	24.2188	1	589.2	538.9	29.8	38.7	18.3	39.8	1665.8	1351.4	2619.2	2423.2	2	0	0		1	0	0	0	170	130	4	12.7	10.5	2.2	80	70
38	0	0	0	0	0	0	0	0	0	0	3	2	74	145	52	24.7325	1	358.4	451.5	18	28.9	20.1	28.8	1127.4	780.1	2553.6	2527.5	2	0	0		0	0	0	0	100	100	5	13.1	9.8	3.3	110	75
39	0	0	0	0	0	0	0	0	0	0	3	2	70	152	67	28.9993	1	785.2	716.1	20.8	37.1	19.9	37.6	1428.7	1415.7	3063.7	3717.3	2	0	0		1	0	0	0	250	250	4	12.2	10.1	2.1	80	80
40	0	0	0	0	0	0	0	0	0	0	3	2	83	148	64	29.2184	2	702.5	925.8	26.7	39	33.3	33.7	767	1165.9	3409.4	2772.2	2	0	0		1	0	0	0	400		6	12.2	6.5	5.7	75	90
41	0	0	0	0	0	0	0	0	0	0	3	2	57	156	73	29.9967	1	899.1	1093	28.8	41.7	34.2	42.4	1124.8	1203.8	3523.9	2552.4	2	0	0	lt breast cancer	1	0	0	0	250	250	5	11.9	9.8	2.1	90	90
42	0	0	0	0	0	0	0	0	0	0	3	2	67	146	42	19.7035	1	681	660.5	28	30.7	30.3	25.6	689.4	595.3	2291.1	2265.5	2	0	0	old Tb	0	0	0	0	140	160	4	12.5	10.2	2.3	90	90
43	0	0	0	0	0	0	0	0	0	0	3	2	79	152	53	22.9398	2	615.9	575.7	24.1	36.6	21.3	36.4	1210.7	1389	2929.8	2911.9	2	0	0	stomach cancer, hyperthyroidism	0	0	0	0	450	550	9	10.4	7.7	2.7	80	95
44	0	0	0	0	0	0	0	0	0	0	3	2	82	153	61	26.0584	1	722.4	546.9	27.7	37.2	30.8	33.8	848.1	926.6	2601.6	2659.7	2	0	0		1	0	0	0	300		6	11	10.7	0.3	110	105
45	0	0	0	0	0	0	0	0	0	0	3	2	70	150	65	28.8889	1	650	456	20.8	41.4	17	29.7	1018.7	855.9	2702.2	3054.3	2	0	0		1	0	0	0	50	80	5	11.2	9.7	1.5	70	115
46	0	0	0	0	0	0	0	0	0	0	3	2	70	151	50	21.9289	1	381.6	334.1	17.1	31.2	11.1	26	900.4	1364.8	1626.7	1397.8	2	0	0		1	1	0	0	250	250	9	10.3	10.1	0.2	80	120
47	0	0	0	0	0	0	0	0	0	0	3	2	82	150	60	26.6667	1	626.2	692.4	26.7	33.9	25.8	35.3	1045.5	1000.4	2790.9	2066.5	2	0	0	Hysterocele, cataract	1	0	0	0	150	150	5	12.8	12.2	0.6	95	145
48	0	0	0	0	0	0	0	0	0	0	3	2	69	148	59	26.9357	2	379.8	287.2	12.3	32.3	19.4	19.5	1171.6	1133.4	2856.2	2310.6	2	0	0		0	0	0	0		300	0	12	11.8	0.2		145
49	0	0	0	0	0	0	0	0	0	0	3	2	63	144	47	22.7	2	636.9	635.5	24.5	35	26.4	30	1306.6	1467.8	2787	2735.6	1	0	0		0	0	0	0	300	300	6	13.1	11	2.1	90	75
50	0	0	0	0	0	0	0	0	0	0	3	2	74	150	51	22.6667	1											2	0	0		1	1	0	0	300	250	1	11.8	10.8	1	65	85
51	0	0	0	0	0	0	0	0	0	0	3	2	70				2									delirium	2	2	0	0	LC, anxiety disorder, CRF	1	0	0	0			0	10.3	8.4	1.9
52	0	0	0	0	0	0	0	0	0	0	3	2	77		65		2											2	0	0		1	0	0	0	500	250이상	4	12.7	11.32	1.38
53	0	0	0	0	0	0	0	0	0	0	1	2	55	156	76	31.2295	1	606.9	534.4	23.2	40.9	20.5	31.6	479	949.8	3311.2	3056.1	2	0	0	COPD, s/p thyroidectomy d/t cancer	1	0	0	0	500		3	14.2	11.9	2.3	120	90
54	0	0	0	0	0	0	0	0	0	0	2	2	75	142	45	22.317	2	801	676	24	38.2	25.9	35.6	898.8	1015.3	1429.1	1615.6	2	0	0		1	0	0	0		600	2	12.4	10.1	2.3		105
55	0	0	0	0	0	0	0	0	0	0	1	2	77	154	73	30.7809	2	855.7	886.3	29.9	31.5	24	35.2	1850.3	1855.2	2496.7	3159.5	2	1	0		1	0	0	0	600		2	14.8	11.7	3.1	100	120
56	0	0	0	0	0	0	0	0	0	0	1	2	77	156	72	29.5858	1	596.4	706.1	21.3	31.3	22.2	36.5	1465.7	1080.5	2593.3	3230	2	0	0	SDH	1	0	1	1	200	300	4	12.1	11.1	1	85	140
57	0	0	0	0	0	0	0	0	0	0	1	2	82				2	575.7	555.6	18.4	37.3	21.5	32.3	1344.9	1121.1	2358.9	2579.5	2	0	0		1	1	0	0	240	270	1	12.42	10.2	2.22
58	0	0	0	0	0	0	1	1	0	1	2	2	80	142	55	27.2763	1										2		0	0		1	1	0	0		150	3	13.7	10.2	3.5		120
59	1	0	0	0	0	0	0	1	0	1	2	2	81	140	55	28.0612	1	541.5	317.1	19.1	41.7	14.6	35.5	1057.6	933	2015.4	2950.5	2	1	0		0	1	0	0		300	2	13.2	11.1	2.1		90
60	0	0	0	0	0	0	0	1	0	1	2	2	81	140	65	33.1633	1	735.6	639.5	21.1	46.9	33.9	35.3	1222.7	1641.9	1166.4	2524.1	2	0	0		0	0	0	0		50	1	12.1	12.8	-0.7		90
61	1	0	0	0	0	0	1	1	0	0	2	1	67	168	76	26.9274	1	1153.3	1036.5	33.8	41.6	35.4	40	986.5	1038.8	2763.6	3216.9	2	1	0		1	0	0	0		500	0	14.9	13.2	1.7		80
62	0	0	0	0	0	0	1	0	0	0	2	2	69	143	52	25.4291	2	561.4	614.5	22.9	29.3	22.4	37.4	1109.2	1300.9	1876.5	2237.2	2	0	0		1	1	0	0	100		3	11.8	11.6	0.2		60
63	1	0	0	0	0	0	0	0	0	0	2	2	67	147	54	24.9896	2	546.9	580.4	20.2	38	19.5	36.5	966.8	1584.9	2620.6	2566.2	2	0	0	iatrogenic cushing syndrome	1	0	0	0		100	5	13.1	11.7	1.4		30
64	1	0	0	0	0	0	0	0	0	0	2	2	71	149	74	33.3318	2	727.1	635.4	28	41.3	20.9	36.1	1413.7	1133.9	2259.9	2364.6	2	0	0		1	0	0	0		200	0	12.9	12.4	0.5		60
65	1	0	0	0	0	0	0	0	0	0	2	2	65	151	55	24.1217	1	534.4	602.8	23.3	25.2	31.4	24.8	1042.7	871.8	2435.3	2227.8	2	1	0		1	0	0	0		50	1	12.9	12.2	0.7		60
66	1	0	0	0	0	0	0	0	0	0	2	2	66	165	68	24.977	1	458.2	467.3	20.2	28.5	16.2	39.6	1214	1077.6	2919.2	3373.8	2	1	0		1	0	0	0		300	3	12.4	10.4	2		60
67	1	0	0	0	0	0	0	0	0	0	2	2	66	150	53	23.5556	1	605.2	660.3	27.2	30.4	23.5	35.6	635.5	509.8	2173	2780.4	2	0	0		0	0	0	0		200	4	12.8	12.2	0.6		65
68	1	0	0	0	0	0	0	1	0	0	2	1	63	156	65	26.7094	2	855.1	980.8	28.8	34.2	35	35	603.7	1789.3	2194.3	4112.5	2	0	0		0	0	0	0		300	0	17.5	15.8	1.7		135
69	0	0	0	0	0	0	0	1	0	0	2	2	67	153	64	27.3399	1	880.4	842.9	31.9	35.8	26.6	35.6	1045.4	1909.5	2923.4	3440.7	2	0	0	leukopenia	1	0	0	0	50	50	4	13	12.2	0.8		50
70	0	0	0	0	0	0	0	0	0	0	2	2	66	155	55	22.8928	2	525.3	619.4	21.7	31.3	21.6	32.6	1076	1222.8	1182.6	2275.7	2	0	0	parkinson	1	0	0	0		300	2	13.8	12.8	1		90
71	0	0	0	0	0	0	0	0	0	0	2	1	70	163	69	25.9701	1	787.3	775.2	28.7	43.2	20.1	37.4	1398.1	1988.4	2793.4	5073.7	2	0	0		1	0	0	0		150	2	15.4	12.9	2.5		105
72	0	0	0	0	0	0	0	0	0	0	2	2	58	144	56	27.0062	1	917.9	816	29.2	33.4	28.7	36	1139	1271.7	3553.4	3090.3	2	0	0		0	0	0	0		100	7	9.6	9.8	-0.2		110
73	0	0	0	0	0	0	0	0	0	0	2	2	69	159	75	29.6665	2	634.2	651.4	23	32	22.4	32.3	1154.2	1009.7	3033.1	4310.5	2	0	0	asthma	1	1	0	0	0	300	2	14	12.8	1.2		115
74	0	0	0	0	0	0	0	0	0	0	2	2	65	151	75	32.8933	2	471.3	346.2	18.4	32.1	14.6	35.5	1496.9	961	2408.1	3190.8	2	0	0		0	0	0	0		200	2	12.1	11	1.1		155
75	0	0	0	0	0	0	0	0	0	0	2	2	77	154	57	24.0344	1	503.3	505	24.1	24.6	20.2	28	893	835.3	2163.6	2406.4	2	0	0		1	1	0	0		500	1	13.1	12.8	0.3		70
76	1	0	0	0	0	0	0	0	0	0	2	2	74	154	54	22.7694	1	528.8	467.8	12.6	36.2	12.4	28.7	1192.1	1057.1	2162.1	2838.5	2	0	0	폐암	0	1	0	0		300	1	12.6	11.6	1		75
77	1	0	0	0	0	0	0	0	0	0	2	1	73	172	86	29.0698	1	1121.1	1033.4	30.5	41.8	22.6	42.7	1580.1	1385.6	3715	4767.4	2	0	0		0	1	0	0		150	2	13.4	12.2	1.2		110
78	1	0	0	0	0	1	0	0	0	0	2	2	76	146	62	29.0861	1	866.3	849	30.8	35.7	32	35.4	955.2	978	2934.8	2945.5	2	0	0		1	0	0	0		150	2	11.3	12.4	-1.1		115
79	1	0	0	0	0	0	0	0	0	0	2	2	55	154	59	24.8777	1	1028.7	854.6	28.7	46.9	25.8	40.8	1109.7	1380.6	3011.6	2841.7	2	0	0		1	0	0	0		100	4	12.8	12.1	0.7		140
80	1	0	0	0	1	0	0	0	0	0	2	1	65	156	63	25.8876	2	1181.3	1056.2	33.3	43	27.9	49.5	1076.2	1335.9	2221.3	1876.5	2	0	0		1	0	0	0		700	6	11.3	9	2.3		175
81	1	0	0	0	0	0	0	0	0	0	2	2	66	150	68	30.2222	1	664.1	555.6	29.7	31	23.6	39.8	1872.9	1695.5	3416.2	3343.2	2	1	0	asthma	1	1	0	0		300	3	11.9	11.1	0.8	130
82	0	0	0	0	0	0	0	0	0	0	2	2	68	146	58	27.2096	2	565.1	764.8	24.9	29.4	26.4	39.4	1147.4	958.9	2339	3387.3	2	0	0		1	0	0	0			2	13.7	11.1	2.6		75
83	0	0	0	0	0	0	0	0	0	0	2	2	70	144	33	15.9144	2	415	612.6	20.3	24.9	25.3	26.9	891.6	857.5	1563.1	2226.2	2	0	0		1	1	0	0		170	5	10.7	7.1	3.6		90
84	0	0	0	0	0	0	0	0	0	0	2	2	59	152	69	29.865	2	978.9	775.9	38.2	36.5	30.3	35.3	1323.8	1707.8	1702.7	2344.1	2	0	0		1	1	0	0		280	1	13.9	12.8	1.1		105
85	0	0	0	0	0	0	0	0	0	0	2	2	76	154	58	24.4561	2	324.9	855.1	18.8	21.3	26.4	42.8	872.4	1429.4	1767.9	2409.6		0	0		1	0	0	0		600	2	12.4	10.1	2.3		105
86	0	0	0	0	0	0	0	0	0	0	2	2	72	149	58	26.1249	2	733.1	847.2	32.4	30.5	34.2	31.3	1131.1	742.4	2382.3	2774.7	2	0	0	asthma	0	0	0	0		150	0	13.2	13.3	-0.1		110
87	0	0	0	0	0	0	0	0	0	0	2	2	74	147	56	25.9151	1	646.1	597.7	21.3	36.7	24.5	30.3	512.5	841.6	1911.7	2571.3	2	0	0		1	1	0	0		150	0	12.2	10.3	1.9		115
88	0	0	0	0	0	0	0	0	0	0	2	2	68	162	65	24.7676	2	515.3	589.3	29.61	33.5	19.4	40.4	693.6	903	2739.3	3553.4	2	0	0		0	0	0	0		500	1	11.4	11.6	-0.2		120
89	0	0	0	0	0	0	0	0	0	0	2	1	66	173	77	25.7276	1	628.9	683.8	24.8	37.3	21.7	39.6	826.7	1206.5	2846.4	2968.3	1	0	0		1	1	0	0		200	0	14.3	13.1	1.2		125
90	0	0	0	0	0	0	0	0	0	0	2	2	88	152	67	28.9993											2	2	0	0		1	1	0	0		200	6	12.7	10.2	2.5		135
91	0	0	0	0	0	0	0	0	0	0	2	2	58	160	59	23.0469	1	1047	749.2	38.3	29.9	26.3	38.3	918.8	1144.2	1801.4	2677.5	2	0	0		0	0	0	0		500	2	14.6	10.8	3.8		275
92	0	0	0	0	1	0	0	0	0	0	2	2	84	155	63	26.4	1
93	0	0	0	0	0	0	0	0	0	0	2	1	75	170	58	20.0692											2	2	0	0		0	0	0	0			0	14.2	13.1	1.1
94	0	0	0	0	0	0	0	0	0	0	2	2	68	152	51	22.0741	2	460.4	293.7	15.6	35	19	19.9	1068.7	1382.9	3204.3	2383.2	2	0	0		1	0	0	0		300	2	13.7	11.5	2.2		55
95	0	0	0	0	0	0	0	0	0	0	2	1	77	162	62	23.6244	2									fever	2	2	0	0	RA	1	0	0	0		150	0	14.4	13.1	1.3		90
96	0	0	0	0	0	0	0	0	0	0	2	1	60	155	57	23.7253	2	862.4	1046.1	27.7	41.2	32.5	47	1377	1276.9	4036.3	3434.4	2	0	0		1	0	0	0	0		0	13.2	12.6	0.6
97	1	0	0	0	0	0	0	0	0	0	1	2	63	157	61	24.7475	1	811.6	690.3	31.9	29.1	24.6	37.7	1246.3	1044	3986.7	3187.1	2	0	0		1	0	0	0	300		0	14	12.6	1.4	60
98	1	0	0	0	0	0	0	1	0	0	1	1	68	171	74	25.3069	1	676.3	792	22.5	37.5	18	46	1268.4	1494.5	3929.8	3428.5	1	1	0	CKD	1	0	0	0	300		4	13.5	13.3	0.2	65
99	0	0	0	0	0	0	0	0	0	0	1	2	83	149	58	26.1249	2	348.3	401.8	13.9	31.9	15	26.3	898.6	1221.3	2101.7	2473.9	2	0	0		1	0	0	0	200		2	13.4	12	1.4	95
100	0	0	0	0	0	0	0	0	0	0	1	2	65	150	63	28	2	901.6	1117.6	28.5	40	37.3	40.9	1365.7	1478.4	3540.4	3296.5	2	0	0		1	1	0	0	100		0	14.4	13.2	1.2	50
101	0	0	0	0	0	0	0	0	0	0	1	2	69	148	64	29.2184	2	722	804.8	23.6	26.9	28.5	31.9	809	1020.8	3615.8	3255.1		0	0	old CVA	1	0	0	1	200		0	12.4	10.9	1.5	70
102	0	0	0	0	0	0	0	0	0	0	1	2	60	148	63	28.7619	1	471.2	429.6	11	37.6	20.9	22.8	3943.5	4040.4	2903	2844	2	0	0		1	0	0	0	100		0	12.9	12.4	0.5	75
103	0	0	0	0	0	0	0	1	0	0	1	2	65	151	64	28.0689	1	431.3	438.2	19.4	31.5	13.4	27.2	1352.3	997.5	2787.5	2748.6	2	0	0		0	0	0	0	400		2	10.8	10.8	0	90
104	0	0	0	0	0	0	0	0	0	0	1	2	67	160	54	21.0938	1	654.7	473.7	21.9	33.7	17.2	34.2	1031.6	761.7	2120.3	1332.4	2	0	0	RA, iatrogenoc cushing	0	0	0	0	700		6	10.8	9.2	1.6	125
105	0	0	0	0	0	0	0	1	0	0	1	2	78	145	49	23.3056	1	444.8	541.1	20.5	28.3	36.5	22.4	1192	806	1908	2175.4	2	0	0		1	1	0	0	500		2	13	10.4	2.6	130
106	0	0	0	0	0	0	0	0	0	0	1	2	68	149	52	23.4224	1	917.3	1253.8	30.8	34.2	31.5	37.5	1337.4	1217.3	2899.6	2088.8	2	0	0		0	0	0	0	300		2	11.3	11	0.3	155
107	0	0	0	0	0	0	0	0	0	0	1			170	68	23.5294		1129.1	918.2	33	39.3	25.5	37.8	879.4	893.4	2554.7	2298.4	2										4
108	0	0	0	0	0	0	0	0	0	0	1							432.7	456	13.8	33	19	36.1	870.3	990.4	3537	3322.7	2
109	0	0	0	0	0	0	0	0	0	0	1	2	80	143	55	26.8962	2	824.3	667.1	18.2	36.9	22.1	35.1	1245	10434.4	1934.3	2346.6	2	0	0		0	0	0	0	미기재	0	3	12	10.6	1.4	90
110	0	0	0	0	0	0	0	0	0	0	1	2	65	150	54	24	2	565.4	432.3	15.1	32.1	14.4	24.7	1213.2	1022.1	4022.2	3450.9	2	0	0	h/o laryngitis, throid mass without symptom, Rathke's cleft cyst, arachnoid cyst	1	0	0	0	600	0	2	13.2	12.7	0.5	75
111	0	0	0	0	0	0	0	0	0	0	1	2	78	150	60	26.6667	2	678	536.6	27.2	33.8	27.2	27.5	1230.9	1180.6	3247.3	3150	2	0	0		0	0	0	0	200		0	11	10.1	0.9	65
112	0	0	0	0	0	0	0	0	0	0	1	2	79	150	64	28.4444	1										2	2	0	0		1	0	0	0	520		3	11.9	11.3	0.6	85
113	0	0	0	0	0	0	0	0	0	0	1	1	78	164	73	27.1416	2	957.3	964.8	35.8	42	32.9	45	997.3	1076.8	3761.7	3218.3	1	0	0		1	0	0	0	300		0	13.1	12.7	0.4	110
114	0	0	0	0	0	0	0	0	0	0	1	2	68	147	63	29.1545	1											2	0	0		0	0	0	0	500		2	12.2	9.2	3	110
115	1	0	0	0	0	0	0	0	0	0	1	2	61	153	60	25.6312	2	644.1	800.2	25.5	32.6	24.3	36.9	681.7	923.5	3452.6	2667.9	1	1	0		1	0	0	0	200		2	13.9	12.4	1.5	80
116	1	0	0	0	0	1	0	0	0	0	1	2	72	149	57	25.6745	2	639.4	647.7	23.3	24.5	22.4	30.2	729.4	941.2	3951.3	3130.6	1	1	0		0	1	0	0	100		1	13.9	13	0.9	120
117	1	0	0	0	0	0	0	0	0	0	1	2	81	152	63	27.268	1	809.3	850.3	22.2	40	22.7	40.3	1453.4	1146.8	3436.8	2908.9	1	1	0		1	0	0	0	100		0	13.2	12.6	0.6	80
118	1	0	0	0	0	0	0	0	0	0	1	2	65	151	61	26.7532	1	745.2	698.2	30.7	28.3	30.4	27.3	869.5	780.6	2992.6	3168	2	1	0		0	0	0	0	600		0	12.5	12.1	0.4	115
119	1	0	0	0	0	0	0	0	0	0	1	1	71	161	54	20.8325	1	682.9	772.2	18.6	40.9	25.2	36.3	575.8	1145.5	3653.1	2836.2	1	1	0	old TB, iatrogenic cushing	0	0	0	0	100		0	11.2	12	-0.8	135
120	0	0	0	0	0	0	0	0	0	0	1	2	73	143	52		1	698.1	776.1	23.1	38.9	22.7	35.6	1049.6	1133.1	3036.3	2684.8	2	0	0		0	0	0	0	300		1	11.8	10.3	1.5	70
121	0	0	0	0	0	0	0	0	0	0	1	1	69	160	61	23.8281	2	732	667.4	28.2	37.4	22.7	36	1147.9	1524.5	2689.9	2808.8	2	0	0		0	0	0	0	200		2	13.3	12.3	1	80
122	0	0	0	0	0	0	0	0	0	0	1	2	70	150	40	17.7778	2	615.3	557.2	29	28	27.7	29.3	933	804.7	1732.2	2433.7	2	0	0		1	0	0	0	200		2	12.8	11.4	1.4	100
123	0	0	0	0	0	0	0	0	0	0	1	2	55	156	61	25.0657	1	614.9	674.9	24.1	34.5	24.7	36.2	1182.8	1024	3328.2	3389.6	2	0	0		0	0	0	0	500	300	2	13.4	11.7	1.7	220	55
124	0	0	0	0	0	0	0	0	0	0	1	2	77	148	39	17.805	2	386.2	1033.7	21.3	21.9	31.1	41.6	837.9	1166.5	2734.2	2208	2	0	0		0	0	0	0	300		2	11.1	11.9	-0.8	60
125	0	0	0	0	0	0	0	0	0	0	1	2	69	156	60	24.6548	1	630.8	629.1	28.9	32.6	35.1	29.4	968.3	734.2	2399	1820	2	0	0		0	0	0	0	200		2	12.6	11.4	1.2	60
126	0	0	0	0	0	0	0	0	0	0	1	2	75	143	60	29.3413	2	859.3	695.1	20.2	36.9	25.1	36.1	1266	1044.4	1908.3	2886.6	2	0	0	hyperlipidemia	0	0	0	0	500		2	13.8	11.3	2.5	60
127	0	0	0	0	0	0	0	0	0	0	1	2	73	150	61	27.1111	2	816	789	27.8	37.2	27.4	33	1019.9	1223.7	3171.3	3080.1	2	0	0	hyperlipidemia, hyperthyroidism	0	0	0	0	150		0	13.8	12.7	1.1	65
128	0	0	0	0	0	0	0	0	0	0	1	2	73	143	52	25.4291	1	744.5	802.9	20.6	37.5	21.9	37.5	970.4	1038.1	3178.8	2981.8	2	0	0		0	0	0	0	300		1	11.8	10.6	1.2	65
129	0	0	0	0	0	0	0	0	0	0	1	2	70	155	61	25.3902	1	605.4	572.3	15	39.1	16.4	37.7	1463.2	1072.1	4132.2	3070.9	2	0	0	Rathke's cleft cyst, arachnoid cyst	1	0	0	0	600		2	13.2	12.7	0.5	75
130	0	0	0	0	0	0	0	0	0	0	1	2	80	161	77	29.7056	2	733.3	766.2	33.6	30.8	43.3	24.8	1421.2	1669.3	3132.2	2693.1	2				1	0	0	0	500		2	13.2	12	1.2	85
131	0	0	0	0	0	0	0	0	0	0	1	1	69	165	85	31.2213	1	829.8	930.7	35	46.7	28	43.7	1934.5	1708.4	4458	3707.6	2	0	0	asthma	0	0	0	0	미기재			13.1	13.2	-0.1	90
132	0	0	0	0	0	0	0	0	0	0	1	2	73	156	62	25.4767	1	822.4	643.9	29.7	42.4	31.5	33.5	1231.8	944.3	3202.9	2505.6	2	0	0		1	0	0	0	50		2	13.1	12.3	0.8	100
133	0	0	0	0	0	0	0	0	0	0	1	2	69	143	46	22.495	2	541.3	661.8	25.2	32	20.9	32.1	1086.5	848.3	2353.7	2421.1	2	0	0	cataract, TKR Lt, angina, CKD stage 3	1	1	1	0	100		3	11.2	10	1.2	130
134	0	0	0	0	0	0	0	0	0	0	1	1	50	169	80	28.0102	2	1168.8	1334.1	34	40.6	36	46.5	1179.5	1511.9	3839.3	3243.9	2	0	0		0	0	0	0	300		1	14.6	11.7	2.9	180
135	0	0	0	0	0	0	0	0	0	0	1	2	75	152	65	28.1337	1	864.4	947.7	25.1	39.5	35.7	35.9	1105	982.6	4130.6	3552.5	2	0	0	MDD	1	0	0	0	100		0	13.9	13.1	0.8
136	0	0	0	0	0	0	0	0	0	0	1	2	78	149	53	23.8728	1	803.8	549.5	23.7	36.3	22.9	27.7	1038.3	1020.1	1715.9	1657.5	2	0	0	unstable angina, PCI,	1	0	1	0	300		4	12.8	12.5	0.3	65	85
137	0	0	0	0	0	0	0	0	0	0	1	2	75	155	64	26.6389	1	535.5	534.8	20.7	33.1	17.5	40.5	1171.7	782.6	3112.9	3367.8	2	0	0		1	0	0	0	500		0	12.9	12.1	0.8	80
138	0	0	0	0	0	0	0	0	0	0	1	1	79	159	49	19.3821	2	368	725	13.4	30.3	22.6	26.3	1394.3	1032.4	3086.7	2969.5	2	0	0		0	0	0	0	400		0		11.5		95
139	0	0	0	0	0	0	0	0	0	0	1	1	67	177	71	22.6627	2	871.5	877.6	29.5	41.9	26.5	45.3	1756.6	1428.1	3658.5	3921.1	2	0	0		1	0	0	0	300		0	14.6	13.2	1.4	175
140	0	0	0	0	0	0	0	0	0	0	1	2	68	151	57	24.9989	2	582.1	619.7	29.1	27.3	26.3	25.3	877	970.2	2673.5	2898.6	2	0	0		1	0	0	0	500		0		12.1
141	0	0	0	0	0	0	1	0	0	0	1
142	0	0	0	0	0	0	1	0	0	0	1
143	0	0	0	0	0	0	1	0	0	0	1
144	0	0	0	0	0	0	1	1	0	0	1
145	0	0	0	0	0	0	1	1	0	0	1
146	0	0	0	0	0	0	1	1	0	0	1
147	0	0	0	0	0	0	1	0	0	0	1
148	0	0	0	0	0	0	1	0	0	0	1
149	0	0	0	0	0	0	0	0	0	0	1
150	0	0	0	0	0	0	0	0	0	0	1
151	0	0	0	0	0	0	0	0	0	0	1
152	0	0	0	0	0	0	0	0	0	0	1
153	0	0	0	0	0	0	0	1	0	0	1
154	0	0	0	0	0	0	0	0	0	0	1
155	0	0	0	0	0	0	0	1	0	0	1
156	0	0	0	0	0	0	0	1	0	0	1
157	0	0	0	0	0	0	0	0	0	0	1
158	0	0	0	0	0	0	0	1	0	0	2
159	0	0	0	0	0	0	0	0	0	0	2
160	0	0	0	0	0	0	0	1	0	0	2
161	0	0	0	0	0	0	0	0	0	0	2
162	0	0	0	0	0	0	0	1	0	0	2
163	0	0	0	0	0	0	0	0	0	0	2
164	0	0	0	0	0	0	0	0	0	0	2
165	0	0	0	0	0	0	0	0	0	0	2
166	0	0	0	0	0	0	0	0	0	0	2
167	0	0	0	0	0	0	0	0	0	0	2
168	0	0	0	0	0	0	0	0	0	0	2
169	0	0	0	0	0	0	0	0	0	0	2
170	0	0	0	0	0	0	0	0	0	0	2
171	0	0	0	0	0	0	0	0	0	0	2	1	63	153	66	28.1943		636.9	780.4	32.4	38.2	31.3	33.9	936	1064	4220.2	4176.7	2										3
172	0	0	0	0	0	0	0	0	0	0	2
173	0	0	0	0	0	0	0	0	0	0	2
